# Supplementary material for: Bioinformatics-Based Analysis of Ferroptosis-Related Biomarkers and the Prediction of Drugs Affecting the Adipogenic Differentiation of MSCs
Source: Biomedicines. 2025 Apr 11;13(4):940. doi: 10.3390/biomedicines13040940 (PMC12025237; doi:10.3390/biomedicines13040940)
Supplement: Supplementary file 1 [file biomedicines-13-00940-s001.zip]

Archive with 3 entries (3 files):
- Supplementary File S1--Table S1.pdf
- Supplementary File S2--Figures S1-S3.pdf
- Supplementary File S3--Figure S4.pdf
